# Supplementary material for: Association Between Plasma Homocysteine, Folate, Vitamin B12 Levels, and Metabolic Dysfunction Indices in Elderly with Arterial Stiffness
Source: J Clin Med. 2025 Apr 26;14(9):2998. doi: 10.3390/jcm14092998 (PMC12072721; doi:10.3390/jcm14092998)
Supplement: Supplementary file 1 [file jcm-14-02998-s001.zip]

Archive with 1 entries (1 files):
- jcm-3525207-supplementary.pdf
